# Supplementary material for: Circ_0060927 regulates miR-331-3p/ERK/MAPK pathway reaction in non-small cell lung cancer through METTL14-driven methylation
Source: Front Oncol. 2025 Nov 13;15:1609215. doi: 10.3389/fonc.2025.1609215 (PMC12657173; doi:10.3389/fonc.2025.1609215)
Supplement: Supplementary file 4 [file Table1.xlsx]

## Sheet: Supplementary Table-1
	Supplemenraty table 1 : The list of the genotypes along with their origina with layout(including repeated checks) are provide below
	Blocks available = 4				Block Sizes
	Test Treatments involved = 280				Block No.		Size			Roow length= 4 meter
	Control Treatments involved = 4				1		84			Row to row distance=60 cm
	Control Treatments Replication = 3				2		84			Plant to plant distance= 10 cm
					3		84			Under standard agronomic practices
					4		76
							328
						Block 1	Treatment No		1	2	3	4	5	6	7	8	9	10	11	12	13	14	15	16	17	18	19	20	21	22	23	24	25	26	27	28	29	30	31	32	33	34	35	36	37	38	39	40	41
						Block 2	Treatment No		85	86	87	88	89	90	91	92	93	94	95	96	97	98	99	100	101	102	103	104	105	106	107	108	109	110	111	112	113	114	115	116	117	118	119	120	121	122	123	124	125
						Block 3	Treatment No		169	170	171	172	173	174	175	176	177	178	179	180	181	182	183	184	185	186	187	188	189	190	191	192	193	194	195	196	197	198	199	200	201	202	203	204	205	206	207	208	209
						Block 4	Treatment No		253	254	255	256	257	258	259	260	261	262	263	264	265	266	267	268	269	270	271	272	273	274	275	276	277	278	279	280	281	282	283	284	285	286	287	288	289	290	291	292	293
	Genotype Name	Origin		Genotype Name	Origin	67	Genotype Name	Origin		Genotype Name			Genotype Name			Genotype Name			Genotype Name
1	ICC 2664	Iran	34	ICC 12711	Ethiopia	68	ICC 9232	Iran	101	ICC 7251	Iran	134	BG547	India	167	BG372	India	201	BG3022	India
2	ICC 16835	France	35	ICC 6606	Iran	69	ICC 3874	India	102	ICC 4093	Iran	135	ICC 12656	Ethiopia	168	ICC 13153	Ethiopia	202	ICC 2	India
3	ICC 7098	Iran	36	ICC 14002	India	70	ICC 15217	India	103	ICC 1915	India	136	ICC 6995	Iran	169	ICC 10457	India	203	BG372	India
4	ICC 1970	India	37	ICC 12321	India	71	ICC 190	India	104	ICC 752	India	137	ICC 1629	India	170	ICC 12928	ethiopia	204	ICC 1770	India
5	ICC 11738	Chile	38	ICC 7629	Iran	72	BG3022	India	105	ICC 871	India	138	ICC 2567	India	171	ICC 8332	India	205	ICC 13501	Iran
6	ICC 1884	India	39	ICC 5602	India	73	BG1053	India	106	BG372	India	139	ICC 9042	Iran	172	BG3022	India	206	BG1053	India
7	ICC 11079	India	40	ICC 6267	Iran	74	ICC 80	India	107	ICC 14916	Iran	140	ICC 15595	Morocco	173	BG1053	India	207	ICC 448	India
8	BG1053	India	41	ICC 6452	Iran	75	ICC 13178	India	108	BG372	India	141	ICC 6816	Iran	174	ICC 2086	India	208	ICC 168	India
9	ICC 1837	India	42	ICC 15911	India	76	ICC 1161	India	109	ICC 2520	Iran	142	ICC 14199	Iran	175	ICC 125996	India	209	ICC 7654	Iran
10	ICC 11794	Chile	43	BG372	India	77	ICC 15084	India	110	ICC 9603	India	143	ICC 7799	Iran	176	ICC 7541	Iran	210	ICC 11904	Iran
11	BG3022	India	44	ICC 7390	Iran	78	ICC 9418	India	111	ICC 11518	India	144	ICC 13219	Iran	177	ICC 4254	India	211	ICC 1240	India
12	ICC 549	India	45	ICC 11330	India	79	ICC 2474	Iran	112	ICC 6925	India	145	ICC 9177	Iran	178	ICC 13283	India	212	ICC 12463	Ethiopia
13	ICC 8069	Iran	46	ICC 11669	India	80	ICC 16279	India	113	ICC 15512	Syria	146	ICC 3089	India	179	ICC 812	India	213	ICC 4359	India
14	ICC 8350	Iran	47	ICC 8348	Iran	81	ICC 2184	India	114	ICC 5434	India	147	ICC 10595	India	180	ICC 16300	India	214	ICC 7305	Iran
15	BG372	India	48	BG547	India	82	ICC 3745	India	115	ICC 3721	India	148	ICC 14913	India	181	ICC 8044	Iran	215	ICC 2580	India
16	ICC 7245	Iran	49	ICC 8209	Ethiopia	83	ICC 5163	India	116	BG1053	India	149	ICC 1653	India	182	BG1053	India	216	ICC 16409	India
17	ICC 3613	Iran	50	ICC 8265	Turkey	84	ICC 11823	India	117	ICC 5055	India	150	ICC 5146	India	183	ICC 12600	India	217	ICC 8424	Iran
18	ICC 6246	Iran	51	ICC 1398	India	85	ICC 383	India	118	ICC 3330	India	151	ICC 11993	India	184	ICC 7954	India	218	ICC 15851	Australia
19	ICC 2664	Iran	52	BG547	India	86	ICC 9978	India	119	BG3022	India	152	ICC 10902	India	185	ICC 10230	India	219	ICC 2338	India
20	ICC 10994	India	53	ICC 3093	India	87	ICC 6711	India	120	ICC 11903	India	153	ICC 5081	India	186	ICC 86	India	220	ICC 5850	India
21	ICC 9242	Hungary	54	ICC 16853	India	88	BG1053	India	121	ICC 13292	India	154	BG3022	India	187	ICC 11307	India	221	BG372	India
22	ICC 3297	Iran	55	ICC 2565	India	89	BG547	India	122	ICC 7635	India	155	ICC 978	India	188	ICC 8546	India	222	ICC 15562	India
23	ICC 14203	India	56	BG372	India	90	ICC 4505	India	123	ICC 11950	Nepal	156	ICC 5551	India	189	ICC 12492	India	223	ICC 11705	India
24	ICC 2561	India	57	ICC 5221	India	91	ICC 8878	India	124	ICC 16881	India	157	ICC 7198	Iran	190	ICC 4638	India	224	BG1053	India
25	ICC 3631	India	58	BG547	India	92	ICC 7269	Iran	125	ICC 16881	India	158	ICC 6777	Iran	191	ICC 1229	India	225	ICC 1876	India
26	ICC 1181	India	59	BG3022	India	93	ICC 15510	Morocco	126	ICC 10983	India	159	BG372	India	192	ICC 1229	India	226	ICC 6492	Iran
27	ICC 2355	Iran	60	ICC 9569	India	94	ICC 12434	India	127	ICC 1356	India	160	ICC 11947	India	193	ICC 2737	India	227	BG547	India
28	ICC 1402	India	61	ICC 3705	India	95	ICC 811	India	128	ICC 9687	India	161	ICC 3532	India	194	ICC 6608	Iran	228	ICC 9664	Afghanistan
29	BG1053	India	62	ICC 13185	India	96	ICC 6606	India	129	ICC 4899	India	162	ICC 7028	Iran	195	ICC 13694	Ethiopia	229	ICC 2013	India
30	ICC 14190	India	63	ICC 15871	India	97	ICC 5119	India	130	BG547	India	163	ICC 8276	India	196	ICC 15688	Morocco	230	ICC 9032	India
31	ICC 10326	India	64	ICC 10925	India	98	ICC 11929	Malawi	131	ICC 8101	India	164	ICC 1913	India	197	ICC 6661	Iran	231	ICC 75	India
32	ICC 1205	India	65	ICC 9954	India	99	BG547	India	132	ICC 793	India	165	ICC 2014	India	198	ICC 5172	India	232	ICC 4429	India
33	ICC 10884	Ethiopia	66	ICC 6160	Iran	100	ICC 1424	India	133	ICC 14436	Iran	166	ICC 14515	India	199	ICC 16841	India	233	ICC 95	India
	Genotype Name			Genotype Name			Genotype Name
234	ICC 1163	India	265	ICC 1272	India	298	ICC 1470	India
235	ICC 1285	India	266	ICC 6120	Iran	299	ICC 2482	India
236	ICC 12433	Czech Republic	267	ICC 12851	Ethiopia	300	ICC 7764	Iran
237	BG547	India	268	ICC 3581	India	301	ICC 10479	India
238	BG3022	India	269	ICC 16578	Pakistan	302	ICC 12419	Ethiopia
239	ICC 16811	India	270	BG1053	India	303	ICC 8749	India
240	ICC 10749	India	271	ICC 11258	India	304	ICC 10898	India
241	ICC 3734	India	272	ICC 7396	India	305	ICC 45	India
242	ICC 13958	India	273	BG372	India	306	BG547	India
243	ICC 16454	India	274	ICC 13380	Iran	307	ICC 16275	India
244	ICC 7195	Iran	275	ICC 15583	Iran	308	ICC 3761	India
245	ICC 15868	India	276	ICC 549	India	309	ICC 9672	India
246	ICC 2242	India	277	ICC 5970	India	310	ICC 5383	India
247	ICC 3320	India	278	ICC 14051	India	311	ICC 1903	India
248	ICC 10829	India	279	ICC 3696	India	312	ICC 11142	India
249	ICC 2544	India	280	ICC 2126	India	313	ICC 4547	India
250	ICC 8318	India	281	ICC 5579	India	314	ICC 12444	India
251	ICC 12421	India	282	ICC 13696	Iran	315	BG372	India
252	ICC 7111	Iran	283	ICC 3174	India	316	ICC 12265	Ethiopia
253	ICC 8042	India	284	ICC 5878	India	317	ICC 7668	Iran
254	ICC 11899	Iran	285	ICC 9643	India	318	ICC 16850	India
255	ICC 12791	Nepal	286	ICC 12968	Ethiopia	319	ICC 8143	India
256	ICC 2357	India	287	BG1053	India	320	ICC 12048	Ethiopia
257	BG372	India	288	ICC 6970	Iran	321	BG3022	India
258	BG3022	India	289	BG372	India	322	ICC 12497	Ethiopia
259	BG547	India	290	ICC 1897	India	323	ICC 16399	India
260	ICC 4182	India	291	BG3022	India	324	ICC 5755	India
261	ICC 1882	India	292	ICC 13719	India	325	ICC 255	India
262	BG1053	India	293	ICC 7485	Iran	326	ICC 1392	Ethiopia
263	ICC 16018	India	294	ICC 13388	India	327	ICC 1634	India
264	ICC 2664	India	295	ICC 15	India	328	ICC 9994	India
			296	ICC 1296	India
			297	BG3022	India
[truncated: 43 more columns]

## Sheet: Supplementary Table-2
Supplementary Table 2 : List of the MTAs identified for NON in the association panel
Model: Blink
LOCATION 1								location 3
SNP	Chromosome	Position	P.value	maf	PVE(%)			SNP	Chromosome	Position	P.value	maf	nobs	effect	PVE%)
1_10074058	1	10074058	2.65e-09	0.498168	1.64783			2_825904	2	825904	2.2e-10	0.5	273	-20.1169	93.8031
1_19310421	1	19310421	2.65e-09	0.498168	1.7067
2_825897	2	825897	2.65e-09	0.498168	0.0214813
2_825900	2	825900	2.65e-09	0.498168	27.3258			location 4
2_825902	2	825902	2.65e-09	0.498168	0.790173			SNP	Chromosome	Position	P.value	maf	nobs	effect	PVE (%)
2_12931949	2	12931949	2.65e-09	0.498168	1.73219			2_825897	2	825897	2.05e-12	0.498168	273	-24.0354	3.76902
3_18170906	3	18170906	2.65e-09	0.498168	1.34675			2_825900	2	825900	2.05e-12	0.498168	273	29.119	24.1676
3_21635766	3	21635766	2.65e-09	0.498168	1.64082			2_825902	2	825902	2.05e-12	0.498168	273	29.119	0.974708
4_2035604	4	2035604	2.65e-09	0.498168	1.45487			7_25313737	7	25313737	2.05e-10	0.0787546	273	-4.94217	3.30162
4_35572500	4	35572500	2.65e-09	0.14652	1.49898			7_32613892	7	32613892	2.05e-12	0.498168	273	-30.835	48.1191
5_10672825	5	10672825	2.65e-09	0.498168	1.14196
5_15877053	5	15877053	2.65e-09	0.498168	1.21379
5_15877056	5	15877056	2.65e-09	0.498168	1.46002
5_15877077	5	15877077	2.65e-09	0.498168	1.00899
6_17004488	6	17004488	2.65e-09	0.498168	1.27362
6_33340775	6	33340775	2.65e-09	0.003663	1.4003
6_34986573	6	34986573	2.65e-09	0.498168	2.01961
6_42172883	6	42172883	2.65e-09	0.498168	1.30332
7_13140844	7	13140844	2.65e-09	0.498168	1.90405
7_45149648	7	45149648	2.65e-09	0.498168	1.36523
8_10376672	8	10376672	2.65e-09	0.498168	1.3578
Model: FARM CPU
Location 1
SNP	Chromosome	Position	P.value	maf	PVE (%)				location 4
1_10073887	1	10073887	8.13358e-17	0.496337	7.67				SNP	Chromosome	Position	P.value	maf	nobs	effect	PVE (%)
1_36724701	1	36724701	7.36247e-11	0.498168	0.0494276				2_10135408	2	10135408	8.39021e-09	0.102564	273	3.10175	5.11959
4_33620078	4	33620078	4.49188e-15	0.494505	7.5139				3_2725455	3	2725455	9.48352e-14	0.0567766	273	5.87426	1.90285
5_36944884	5	36944884	1.46269e-09	0.120879	11.2223				4_47591114	4	47591114	2.56143e-08	0.100733	273	3.47139	0.701705
7_28688203	7	28688203	7.75918e-08	0.047619	14.4561				5_15998666	5	15998666	6.76673e-09	0.190476	273	2.50574	1.30042
									5_25662323	5	25662323	4.4878e-08	0.0879121	273	-2.89876	1.35267
									5_44841302	5	44841302	1.14902e-08	0.179487	273	3.34804	1.19101
Location 3									7_32613892	7	32613892	1.44901e-09	0.498168	273	-25.0561	55.0963
SNP	Chromosome	Position	P.value	maf	PVE(%)
1_28939389	1	28939389	2.07558e-12	0.496337	1.10749
1_37122468	1	37122468	2.07558e-12	0.498168	0
2_825897	2	825897	2.07558e-12	0.498168	0.00433447
2_825900	2	825900	2.07558e-12	0.498168	41.8565
2_825902	2	825902	2.07558e-12	0.498168	0.00919346
2_825904	2	825904	2.07558e-12	0.5	0
2_12937693	2	12937693	2.07558e-12	0.498168	0.000322441
3_18170906	3	18170906	2.07558e-12	0.498168	1.38144
4_2035604	4	2035604	2.07558e-12	0.498168	1.48382
5_6906930	5	6906930	2.07558e-10	0.003663	0
5_10672825	5	10672825	2.07558e-12	0.498168	1.10728
5_11727587	5	11727587	2.07558e-10	0.003663	0.000869701
5_15877053	5	15877053	2.07558e-12	0.498168	1.13512
5_15877056	5	15877056	2.07558e-12	0.498168	2.03618
5_15877077	5	15877077	2.07558e-12	0.498168	1.88057
6_3348893	6	3348893	2.07558e-12	0.498168	0
6_13053122	6	13053122	2.20489e-08	0.498168	2.25827
6_16019517	6	16019517	2.07558e-12	0.003663	3.17e-10
6_17004488	6	17004488	2.07558e-12	0.498168	2.05183
6_33295985	6	33295985	2.07558e-12	0.498168	0.000159516
6_33340775	6	33340775	2.07558e-12	0.003663	1.16668
6_34986573	6	34986573	2.07558e-12	0.498168	1.37026
6_42172883	6	42172883	2.07558e-12	0.498168	0.92278
7_30666249	7	30666249	2.07558e-12	0.498168	3.95e-05
7_40986331	7	40986331	2.07558e-10	0.498168	0
7_45149648	7	45149648	2.07558e-12	0.498168	1.49595
8_17961	8	17961	2.07558e-12	0.498168	7.45
8_10376672	8	10376672	2.07558e-12	0.498168	1.79702

## Sheet: Supplementary Table- 3
	Supplementary Table 3 : List of the MTAs identified for NFW for association panel				in the association panel
	NFW-BLINK-Location 1
SNP	Chromosome	Position	P.value	maf	nobs	effect
1_10074058	1	10074058	2.18e-23	0.498168	273	-3036.67
1_13009592	1	13009592	1.28e-72	0.498168	273	-4278.69
1_18327732	1	18327732	3.18e-104	0.496337	273	-271.995
1_19310421	1	19310421	2.18e-23	0.498168	273	-3036.67
1_21570909	1	21570909	7.52e-13	0.498168	273	-5731.45
1_22132899	1	22132899	3.51e-09	0.498168	273	-1632.34
1_22776731	1	22776731	6.59e-11	0.498168	273	-1589.6
1_25612830	1	25612830	1.12e-11	0.498168	273	-2306.3
1_28905467	1	28905467	6.14e-08	0.498168	273	-1256.93
1_29852105	1	29850105	1.12e-11	0.498168	273	-2306.3
1_36727033	1	36727033	1.12e-11	0.498168	273	-2306.3
1_37129617	1	37129617	7.52e-13	0.498168	273	-5731.45
2_825897	2	825897	3.18e-104	0.498168	273	-7564.04
2_825900	2	825900	3.18e-104	0.498168	273	-7564.04
2_825902	2	825902	3.18e-104	0.498168	273	-7564.04
2_6641754	2	6641754	7.52e-13	0.498168	273	-5731.45
2_10778915	2	10778915	3.04e-20	0.498168	273	-1959.46
2_10779028	2	10779028	3.04e-20	0.498168	273	-1959.46
2_10779156	2	10779156	3.04e-20	0.498168	273	-1959.46
2_10779159	2	10779159	3.04e-20	0.498168	273	-1959.46
2_10779270	2	10779270	3.04e-20	0.003663	273	-979.731
2_10779338	2	10779338	3.04e-20	0.498168	273	-1959.46
2_10806147	2	10806147	1.82e-12	0.498168	273	-1651.84
2_10806174	2	10806174	1.82e-12	0.498168	273	-1651.84
2_10806191	2	10806191	1.82e-12	0.498168	273	-1651.84
2_10824354	2	10824354	3.18e-104	0.0714286	273	156.519
2_12931949	2	12931949	2.18e-23	0.498168	273	-3036.67
2_12937693	2	12937693	3.18e-102	0.498168	273	-10227.8
2_17991269	2	17991269	1.81e-08	0.0622711	273	-379.677
2_28252608	2	28252608	7.52e-13	0.498168	273	-5731.45
2_29071303	2	29071303	7.52e-13	0.498168	273	-5731.45
2_29241002	2	29241002	3.98e-13	0.498168	273	-4438.33
2_29241003	2	29241003	3.98e-13	0.003663	273	-2219.16
2_33216048	2	33216048	3.18e-104	0.496337	273	-122.62
2_34536551	2	34536551	3.98e-13	0.498168	273	-4438.33
3_4688867	3	4688867	3.18e-104	0.496337	273	-34.1585
3_4966928	3	4966928	3.18e-102	0.498168	273	-10227.8
3_4976598	3	4976598	3.18e-102	0.498168	273	-10227.8
3_4976629	3	4976629	3.18e-102	0.498168	273	-10227.8
3_9567318	3	9567318	3.18e-104	0.0622711	273	-90.8614
3_16197582	3	16197582	7.52e-13	0.498168	273	-5731.45
3_17491433	3	17491433	6.14e-08	0.498168	273	-1256.93
3_25992547	3	25992547	6.14e-08	0.498168	273	-1256.93
3_25992548	3	25992548	6.14e-08	0.498168	273	-1256.93
4_7638100	4	7638100	3.18e-102	0.498168	273	-10227.8
4_25397049	4	25397049	3.51e-09	0.498168	273	-1632.34
4_33912436	4	33912436	6.92e-11	0.498168	273	-1366.55
4_33912446	4	33912446	7.52e-13	0.498168	273	-5731.45
4_33912448	4	33912448	7.52e-13	0.498168	273	-5731.45
4_33912469	4	33912469	7.52e-13	0.498168	273	-5731.45
4_35866622	4	35866622	6.92e-11	0.498168	273	-1366.55
4_43006195	4	43006195	7.52e-13	0.498168	273	-5731.45
4_43006199	4	43006199	7.52e-13	0.498168	273	-5731.45
5_6907399	5	6907399	7.52e-13	0.003663	273	-2865.73
5_6907407	5	6907407	7.52e-13	0.498168	273	-5731.45
5_6907409	5	6907409	7.52e-13	0.498168	273	-5731.45
5_10677668	5	10677668	6.48e-11	0.498168	273	-1230.95
5_10688886	5	10688886	1.12e-11	0.498168	273	-2306.3
5_21727560	5	21727560	6.59e-11	0.498168	273	-1589.6
6_1544021	6	1544021	7.52e-13	0.003663	273	-2865.73
6_1544036	6	1544036	7.52e-13	0.498168	273	-5731.45
6_15991579	6	15991579	7.52e-13	0.498168	273	-5731.45
6_28334178	6	28334178	7.52e-13	0.498168	273	-5731.45
6_28334634	6	28334634	7.52e-13	0.498168	273	-5731.45
6_33094358	6	33094358	6.92e-11	0.498168	273	-1366.55
6_33094876	6	33094876	6.14e-08	0.498168	273	-1256.93
6_33228569	6	33228569	6.92e-11	0.498168	273	-1366.55
6_33295842	6	33295842	6.14e-08	0.498168	273	-1256.93
6_33340878	6	33340878	2.17e-08	0.498168	273	-1051.05
6_33341349	6	33341349	7.52e-13	0.498168	273	-5731.45
6_37981480	6	37981480	1.52e-08	0.498168	273	-1108.26
6_50791651	6	50791651	2.17e-08	0.498168	273	-1051.05
6_50791710	6	50791710	6.59e-11	0.498168	273	-1589.6
6_56505167	6	56505167	6.21e-09	0.498168	273	-2160.44
7_909662	7	909662	3.51e-09	0.498168	273	-1632.34
7_2168538	7	2168538	7.52e-13	0.498168	273	-5731.45
7_13140844	7	13140844	2.18e-23	0.498168	273	-3036.67
7_25206921	7	25206921	7.52e-13	0.498168	273	-5731.45
7_30208029	7	30208029	7.52e-13	0.498168	273	-5731.45
7_37622722	7	37622722	1.12e-11	0.498168	273	-2306.3
8_6527794	8	6527794	6.14e-08	0.498168	273	-1256.93
8_7927537	8	7927537	6.92e-11	0.498168	273	-1366.55
8_7954617	8	7954617	6.14e-08	0.498168	273	-1256.93
8_8074306	8	8074306	1.52e-08	0.498168	273	-1108.26
8_10590208	8	10590208	2.17e-08	0.498168	273	-1051.05
8_10887378	8	10887378	2.95e-09	0.498168	273	-1239.24
8_13815453	8	13815453	7.52e-13	0.003663	273	-2865.73
8_13815469	8	13815469	7.52e-13	0.498168	273	-5731.45
FARMCPU
-LOCATION 1
SNP	Chromosome	Position	P.value	maf	nobs	effect	PVE (%)
2_31589110	2	31589110	6.81539e-09	0.131868	273	150.448	7.73877
4_33620078	4	33620078	3.18201e-09	0.494505	273	-488.857	34.4619
5_18200982	5	18200982	2.35088e-11	0.0714286	273	149.669	5.78436

## Sheet: Supplementary Table- 4
				Supplementary Table 4 : List of the MTAs identified for NOP in the association panel
MODEL -Blink
location 1			location 1							LOCATION 2
SNP	Chromosome	Position	P.value	maf	nobs	effect	PVE(%)			SNP	Chromosome	Position	P.value	maf	nobs	effect	PVE(%)
1_29636688	1	29636688	2.02566e-19	0.498168	273	-27.7098	0.00993523			2_34026841	2	34026841	3.20381e-10	0.498168	273	-113.653	0.000743372
2_28492153	2	28492153	2.02566e-19	0.0512821	273	4.06014	1.10705			2_34026875	2	34026875	3.20381e-10	0.498168	273	-113.653	7.17309e-06
2_33108790	2	33108790	2.02566e-19	0.498168	273	-24.9677	27.2666			3_18170906	3	18170906	9.75374e-19	0.498168	273	-29.3763	2.53467
5_3590591	5	3590591	2.02566e-19	0.029304	273	-0.727057	0.127916			4_2035604	4	2035604	9.75374e-19	0.498168	273	56.5229	2.61509
5_13618662	5	13618662	2.02566e-19	0.0970696	273	6.57557	1.41312			4_35583065	4	35583065	9.75374e-19	0.166667	273	-9.97863	2.22948
5_26718989	5	26718989	2.02566e-19	0.0860806	273	5.03575	1.42207			5_4156472	5	4156472	9.75374e-17	0.032967	273	-108.487	0.0160775
6_28668052	6	28668052	2.02566e-19	0.148352	273	4.41168	0.539695			5_6772186	5	6772186	3.33804e-11	0.498168	273	-106.239	1.45676
6_32500156	6	32500156	2.02566e-19	0.311355	273	4.89758	0.642147			5_10672825	5	10672825	9.75374e-19	0.498168	273	56.5229	1.81148
6_46898828	6	46898828	2.02566e-19	0.478022	273	12.0112	3.13403			5_15877053	5	15877053	9.75374e-19	0.498168	273	56.5229	1.01423
7_26699787	7	26699787	2.8542e-15	0.164835	273	8.96666	2.14177			5_15877056	5	15877056	9.75374e-19	0.498168	273	56.5229	1.77471
7_28894406	7	28894406	2.02566e-17	0.362637	273	10.0651	1.97562			5_15877077	5	15877077	9.75374e-19	0.498168	273	56.5229	3.66641
7_36120529	7	36120529	2.02566e-19	0.203297	273	3.36922	0.50312			6_17004488	6	17004488	9.75374e-19	0.498168	273	56.5229	0.142109
8_760727	8	760727	2.02566e-19	0.108059	273	5.00764	1.87545			6_32520244	6	32520244	3.20381e-10	0.498168	273	-113.653	2.28282e-05
										6_33340775	6	33340775	9.75374e-19	0.003663	273	28.2615	1.01751
										6_34986573	6	34986573	9.75374e-19	0.498168	273	56.5229	1.44914
Location 3										6_42172883	6	42172883	9.75374e-19	0.498168	273	56.5229	0.133242
SNP	Chromosome	Position	P.value	maf	nobs	effect	PVE(%)			7_13110840	7	13110840	3.20381e-10	0.498168	273	-113.653	0.000464495
1_36724701	1	36724701	2.45094e-10	0.498168	273	-24.9501	3.93007			7_17998595	7	17998595	3.20381e-10	0.498168	273	-113.653	9.2919e-05
7_18587603	7	18587603	2.45094e-10	0.498168	273	-94.5035	5.64779			7_19977253	7	19977253	3.20381e-10	0.498168	273	-113.653	0.000661015
7_18587607	7	18587607	2.45094e-10	0.498168	273	-94.5035	3.06666			7_21115431	7	21115431	9.75374e-19	0.124542	273	8.47639	0.886516
7_26699787	7	26699787	2.45094e-08	0.164835	273	8.37721	3.46999	common for location 2		7_25206440	7	25206440	3.33804e-11	0.498168	273	-106.239	2.48421
8_10381502	8	10381502	2.45094e-10	0.498168	273	-94.5035	7.50347			7_26699787	7	26699787	2.81125e-14	0.164835	273	9.35233	0.940801	Common for location 1
										7_37511761	7	37511761	3.20381e-10	0.498168	273	-113.653	1.91818e-06
										7_45149648	7	45149648	9.75374e-19	0.498168	273	56.5229	0.404766
										8_10376672	8	10376672	9.75374e-19	0.498168	273	56.5229	0.0292664
Model -FARMCPU
LOCATION 1
SNP	Chromosome	Position	P.value	maf	nobs	effect	PVE(%)		LOCATION 2
2_5812264	2	5812264	4.56434e-12	0.104396	273	-4.74149	2.54813		SNP	Chromosome	Position	P.value	maf	nobs	effect	PVE(%)
3_16181793	3	16181793	4.56434e-14	0.0238095	273	5.01452	0.679042		2_35665153	2	35665153	3.64669e-08	0.313187	273	-3.70141	1.93463
3_25885767	3	25885767	4.56434e-14	0.47619	273	68.1174	0.013514		3_36977205	3	36977205	6.14642e-12	0.0787546	273	9.21342	3.45996
3_25889265	3	25889265	4.56434e-14	0.0238095	273	-1823.35	7.67978e-05		4_33620078	4	33620078	2.96335e-12	0.494505	273	-40.8713	14.6141
3_25890824	3	25890824	4.56434e-14		273	-1823.35	0.100807		4_37757150	4	37757150	5.09147e-08	0.130037	273	-5.13184	1.7962
4_29046684	4	29046684	4.56434e-14	0.0457875	273	6.90621	5.79095e-05		5_8025701	5	8025701	2.30932e-11	0.0805861	273	-14.086	3.87534
4_33620078	4	33620078	2.03568e-11	0.494505	273	-21.605	8.89473		7_28894406	7	28894406	2.78262e-13	0.362637	273	8.70193	4.07808
6_28444404	6	28444404	1.58121e-09	0.494505	273	-16.6569	5.39635
6_48280603	6	48280603	2.50716e-09	0.166667	273	2.7326	2.18494
6_52865383	6	52865383	5.20234e-08	0.0842491	273	7.25793	1.32947
6_57141879	6	57141879	2.03234e-08	0.0860806	273	-8.90651	1.54339
7_26699787	7	26699787	2.75744e-09	0.164835	273	6.03258	1.23544
Location 3
SNP	Chromosome	Position	P.value	maf	nobs	effect	PVE(%)
1_19249450	1	19249450	2.25662e-25	0.498168	273	12.7428	0.00304796
1_36724701	1	36724701	2.25662e-25	0.498168	273	-18.1112	1.37176
1_38481021	1	38481021	6.16202e-14	0.144689	273	-6.11791	0.551701
2_5609909	2	5609909	4.07815e-09	0.0549451	273	-18.0296	0.700714
2_5628795	2	5628795	1.90162e-09	0.0622711	273	-16.3214	0.313316
2_10778915	2	10778915	2.25662e-23	0.498168	273	-144.329	1.27418e-07
2_10779028	2	10779028	2.25662e-23	0.498168	273	-144.329	1.02913e-05
2_10779156	2	10779156	2.25662e-23	0.498168	273	-144.329	5.94005e-05
2_10779159	2	10779159	2.25662e-23	0.498168	273	-144.329	7.22343e-05
2_10779270	2	10779270	2.25662e-23	0.003663	273	-72.1647	9.32837e-05
2_10779338	2	10779338	2.25662e-23	0.498168	273	-144.329	5.09058e-06
2_10806240	2	10806240	2.51289e-12	0.498168	273	-88.5241	0.0196955
2_28044509	2	28044509	2.25662e-25	0.271062	273	4.66073	0.264186
2_35665153	2	35665153	2.25662e-25	0.313187	273	-2.04561	0.149121
3_18156193	3	18156193	4.21463e-11	0.498168	273	-93.9771	0.00106753
3_36977205	3	36977205	2.25662e-25	0.0787546	273	6.23543	0.685941	2and 3
4_17328630	4	17328630	7.07797e-09	0.10989	273	5.6015	0.887888
4_32833112	4	32833112	2.25662e-25	0.190476	273	-7.00427	1.15109
4_35470160	4	35470160	2.25662e-25	0.498168	273	50.646	0.00256928
4_37794286	4	37794286	2.25662e-25	0.181319	273	-3.64767	0.316876
5_711446	5	711446	2.15114e-15	0.5	273	-120.585	5.12412e-05
5_711450	5	711450	2.25662e-25	0.498168	273	50.646	0.000453604
5_833955	5	833955	2.40835e-08	0.113553	273	6.37012	0.425361
5_1688533	5	1688533	2.25662e-25	0.003663	273	25.323	0.000457861
5_2025625	5	2025625	4.75261e-08	0.498168	273	-37.108	0.00201535
5_8025701	5	8025701	2.25662e-25	0.0805861	273	-9.77641	0.979631
5_20411858	5	20411858	2.25662e-25	0.0641026	273	-8.0731	0.753155
6_1492142	6	1492142	6.40708e-12	0.003663	273	-42.0895	4.55042e-05
6_1650123	6	1650123	1.76893e-08	0.0842491	273	5.39184	0.636879
6_15731348	6	15731348	2.25662e-25	0.003663	273	25.323	0
6_15731381	6	15731381	2.25662e-25	0.498168	273	50.646	0.00262005
6_15731385	6	15731385	2.25662e-25	0.498168	273	50.646	0.00207039
6_28444404	6	28444404	2.25662e-25	0.494505	273	-25.6212	6.73115
6_29535900	6	29535900	2.25662e-25	0.0970696	273	6.42886	0.448186
6_33228598	6	33228598	2.51289e-12	0.498168	273	-88.5241	0.00882482
6_56304716	6	56304716	2.25662e-25	0.485348	273	-10.3627	1.59901
7_18587603	7	18587603	2.25662e-25	0.498168	273	48.9444	1.26403
7_18587607	7	18587607	2.25662e-25	0.498168	273	48.9444	0.11455
7_28894406	7	28894406	2.78262e-13	0.362637	273	8.70193	4.07808
7_46332234	7	46332234	2.25662e-25	0.384615	273	5.979	0.443184
7_47187643	7	47187643	2.25662e-25	0.166667	273	-3.81272	0.189914
8_187798	8	187798	2.25662e-25	0.047619	273	-6.69104	0.562429
8_7955493	8	7955493	6.40708e-12	0.498168	273	-84.179	0.000206075
8_10381502	8	10381502	2.25662e-25	0.498168	273	48.9444	0.902704

## Sheet: Supplementary Table- 5
	Supplementary Table 5 : List of the MTAs identified for NOP in the association panel
Model-BLINK
LOCATION 1									LOCATION 3
SNP	Chromosome	Position	P.value	maf	nobs	effect	PVE(%)		SNP	Chromosome	Position	P.value	maf	nobs	effect	PVE(%)
6_39723954	6	39723954	3.66338e-13	0.5	273	-8.75311	0.194783		7_26699787	7	26699787	3.68533e-10	0.164835	273	7.9127	8.11038
7_26699787	7	26699787	3.66338e-11	0.164835	273	8.02169	6.02846		7_28894406	7	28894406	3.68533e-08	0.362637	273	7.37936	11.1769
7_28894406	7	28894406	3.00639e-09	0.362637	273	7.4305	7.59003
LOCATION 2
SNP	Chromosome	Position	P.value	maf	nobs	effect	PVE(%)
1_36724701	1	36724701	3.25978e-13	0.498168	273	-32.4918	0.000364417
1_45344799	1	45344799	3.25978e-13	0.498168	273	1.76881	0.00310969
2_28044509	2	28044509	8.80796e-09	0.271062	273	6.21753	1.53404
4_37049602	4	37049602	3.25978e-13	0.152015	273	-9.23109	2.28663
6_42565164	6	42565164	3.25978e-13	0.498168	273	45.5658	3.13434e-06
6_42614387	6	42614387	3.25978e-13	0.498168	273	45.5658	3.02344e-05
7_18587603	7	18587603	3.25978e-13	0.498168	273	58.6396	0.196784
7_18587607	7	18587607	3.25978e-13	0.498168	273	58.6396	12.0236
7_26699787	7	26699787	3.25978e-11	0.164835	273	8.12489	1.13312
7_28894406	7	28894406	1.27561e-09	0.362637	273	7.4013	1.16228
7_45166328	7	45166328	3.25978e-13	0.494505	273	-20.2301	15.0574
8_10381502	8	10381502	3.25978e-13	0.498168	273	58.6396	5.39405
FarmpCPU
LOCATION 1									LOCATION 2
SNP	Chromosome	Position	P.value	maf	nobs	effect	PVE(%)		SNP	Chromosome	Position	P.value	maf	nobs	effect	Phenotype_Variance_Explained(%)
2_6640571	2	6640571	1.24224e-10	0.494505	273	-1.42126	7.63179		1_29824933	1	29824933	2.40533e-12	0.496337	273	-64.6619	0.00132402
2_28044509	2	28044509	1.24224e-10	0.271062	273	4.42425	1.572		1_31586234	1	31586234	3.13301e-20	0.0531136	273	7.51541	0.878804
2_35665153	2	35665153	4.55069e-08	0.313187	273	-3.18428	1.50195		1_36724701	1	36724701	3.13301e-20	0.498168	273	-10.6445	0
3_16181793	3	16181793	1.24224e-10	0.0238095	273	11.8928	0.126354		2_825892	2	825892	5.03081e-12	0.496337	273	-63.5478	4.0339
3_25889265	3	25889265	1.24224e-10	0.0238095	273	1921.77	0.552162		2_6640571	2	6640571	3.13301e-20	0.494505	273	7.62678	0.012476
3_25890824	3	25890824	1.24224e-10	0.0238095	273	1921.77	1.476		2_12941376	2	12941376	3.08664e-08	0.496337	273	-43.9357	0.000982824
6_28444404	6	28444404	1.24224e-10	0.494505	273	-16.0415	6.05253		2_23810440	2	23810440	3.13301e-20	0.489011	273	7.50593	1.18957
7_28894406	7	28894406	1.24224e-08	0.362637	273	7.1394	2.75528		2_34503389	2	34503389	4.06868e-08	0.496337	273	-45.5445	0.000281197
									2_36287791	2	36287791	3.98824e-08	0.0549451	273	-25.8906	0.00440705
Location 3									3_15039528	3	15039528	5.10335e-08	0.00732601	273	-22.2582	0.00606386
SNP	Chromosome	Position	P.value	maf	nobs	effect	PVE(%)		3_16181793	3	16181793	3.13301e-20	0.0238095	273	-5.93518	0.507659
2_28044509	2	28044509	4.98577e-09	0.271062	273	5.11205	2.4375		3_25885767	3	25885767	3.13301e-20	0.47619	273	68.4892	0.011435
5_8025701	5	8025701	7.0979e-10	0.0805861	273	-11.8936	6.39404		3_25889265	3	25889265	3.13301e-20	0.0238095	273	5356.22	1.0212
6_28444404	6	28444404	1.97035e-08	0.494505	273	-28.2347	11.0921		3_25890824	3	25890824	3.13301e-20	0.0238095	273	5356.22	0.0274578
6_29535900	6	29535900	2.43503e-08	0.0970696	273	6.32727	0.888721		4_2031631	4	2031631	1.05922e-09	0.496337	273	-50.3904	0.00249855
6_57076723	6	57076723	5.94129e-11	0.113553	273	7.87829	7.0241		4_2031640	4	2031640	1.05922e-09	0.496337	273	-50.3904	0.010294
									4_2031644	4	2031644	1.05922e-09	0.496337	273	-50.3904	0.326471
									4_16657446	4	16657446	1.63791e-14	0.043956	273	10.3533	0.855992
									4_27948337	4	27948337	8.14545e-09	0.496337	273	-46.6548	0.000825356
									4_32772469	4	32772469	3.26157e-09	0.00732601	273	-22.8196	1.0143
									5_711543	5	711543	1.43918e-10	0.496337	273	-52.8698	0.473471
									5_10687320	5	10687320	1.25128e-08	0.00732601	273	-23.821	0.000318992
									5_13623833	5	13623833	5.16827e-14	0.496337	273	-67.9731	0.317989
									5_30837563	5	30837563	3.13301e-20	0.0641026	273	-7.09778	0.460485
									6_28191751	6	28191751	1.05011e-16	0.021978	273	-42.5525	0.000567713
									6_28444404	6	28444404	3.13301e-20	0.494505	273	-17.0162	4.6567
									6_33176339	6	33176339	3.13301e-20	0.117216	273	5.34433	0.250012
									6_48270965	6	48270965	1.88919e-10	0.496337	273	-55.5639	0.00590039
									6_48270977	6	48270977	1.88919e-10	0.496337	273	-55.5639	0.000738225
									6_48280603	6	48280603	3.13301e-20	0.166667	273	4.4449	0.58198
									6_57141879	6	57141879	3.13301e-20	0.0860806	273	-8.39974	1.49039
									7_14106654	7	14106654	4.20679e-11	0.496337	273	-54.5402	1.0517
									7_18587603	7	18587603	3.13301e-20	0.498168	273	60.0246	0.633306
									7_18587607	7	18587607	3.13301e-20	0.498168	273	60.0246	0.00701773
									7_26699787	7	26699787	3.13301e-20	0.164835	273	6.21662	0.456597
									7_28894406	7	28894406	3.13301e-20	0.362637	273	4.0762	0.206594
									7_29329639	7	29329639	1.10566e-08	0.0622711	273	-13.7024	0.253493
									7_37622513	7	37622513	2.89604e-08	0.496337	273	-44.8949	0.270706
									7_47887149	7	47887149	3.75622e-11	0.498168	273	-49.1176	9.19362e-05
									7_47887193	7	47887193	3.75622e-11	0.498168	273	-49.1176	0.00158845
									8_187798	8	187798	3.13301e-20	0.047619	273	-10.9435	0.990751
									8_760727	8	760727	7.06812e-08	0.108059	273	6.55894	0.639634
									8_6527744	8	6527744	3.13301e-18	0.00549451	273	-48.9648	0.00858604
									8_7955759	8	7955759	5.6892e-14	0.496337	273	-64.3878	0.0372092
									8_8074300	8	8074300	2.91166e-10	0.496337	273	-49.8588	2.75182
									8_10381502	8	10381502	3.13301e-20	0.498168	273	60.0246	0.0325283
									8_15290927	8	15290927	1.15997e-17	0.496337	273	-116.053	2.12212

## Sheet: Supplementary Table-6
	Supplementary Table 6 : List of the MTAs identified for yield in the association panel
	ModeL-Blink
	Location 4
	SNP	Chromosome	Position	P.value	maf	nobs	effect	PVE(%)
1	1_36724701	1	36724701	4.39182e-08	0.498168	273	-11.09	10.7194
2	7_18587603	7	18587603	4.39182e-08	0.498168	273	31.1854	2.16553
3	7_18587607		18587607	4.39182e-08	0.498168	273	31.1854	2.20849
4	8_10381502	8	10381502	4.39182e-08	0.498168	273	31.1854	2.23178
	Model-Farm CPU
	Location 1									Location 2
	SNP	Chromosome	Position	P.value	maf	nobs	effect	PVE(%)		SNP	Chromosome	Position	P.value	maf	nobs	effect	PVE
1	1_5179233	1	5179233	3.56504e-09	0.0604396	273	-17.062	3.12026e-09	1	1_36724701	1	36724701	9.86405e-10	0.498168	273	-1.71882	3.21701
2	1_7591130	1	7591130	1.99232e-19	0.498168	273	-72.489	0.00493697	2	7_18587603	7	18587603	9.86405e-10	0.498168	273	41.1364	2.33419
3	1_7591133	1	7591133	1.99232e-19	0.498168	273	-72.489	0.00292323	3	7_18587607	7	18587607	9.86405e-10	0.498168	273	41.1364	9.74799
4	1_7591201	1	7591201	1.99232e-19	0.498168	273	-72.489	0.000975246	4	8_10381502	8	10381502	9.86405e-10	0.498168	273	41.1364	1.67965
5	1_7591206	1	7591206	1.99232e-19	0.498168	273	-72.489	0.000234733			Location 4
6	1_19249423	1	19249423	8.84909e-12	0.498168	273	-48.1634	0.000212887
7	1_19249432	1	19249432	8.84909e-12	0.498168	273	-48.1634	2.25693e-08		SNP	Chromosome	Position	P.value	maf	nobs	effect	PVE(%)
8	1_19309996	1	19309996	2.41038e-10	0.498168	273	-34.6404	4.46094e-07	1	1_29824861	1	29824861	1.23879e-11	0.003663	273	-30.7312	0.0420349
9	1_21570399	1	21570399	1.99232e-19	0.498168	273	-72.489	6.78091e-05	2	1_29857084	1	29857084	1.23879e-11	0.498168	273	-61.4624
10	1_22776630	1	22776630	4.06128e-16	0.5	273	-68.2302	5.10836e-05	3	1_36724701	1	36724701	1.14812e-16	0.498168	273	0.554569	0.00581263
11	1_22776631	1	22776631	4.06128e-16	0.5	273	-68.2302	1.03588e-08	4	2_12932337	2	12932337	1.14812e-16	0.025641	273	116.03	0.00174068
12	1_24403808	1	24403808	4.2796e-103	0.236264	273	-2.55546	0.0324747	5	2_12940954	2	12940954	1.14812e-16	0.025641	273	116.03	0.0226662
13	1_28911004	1	28911004	1.36293e-33	0.5	273	-109.582	0.000516526	6	2_21318290	2	21318290	1.14812e-16	0.025641	273	116.03	0.000135448
14	1_28929809	1	28929809	1.9903e-09	0.5	273	-31.3647	0.000282227	7	2_23214719	2	23214719	1.14812e-16	0.0604396	273	-3.34367	0.365846
15	1_29636688	1	29636688	2.11162e-08	0.498168	273	-46.2666	4.64214e-06	8	2_28044509	2	28044509	1.14812e-16	0.271062	273	3.25936	0.132239
16	1_29824861	1	29824861	2.4e-08	0.003663	273	-20.304	4.3594e-05	9	2_35303671	2	35303671	1.23879e-11	0.498168	273	-61.4624	9.06245e-06
17	1_29842772	1	29842772	2.50581e-10	0.5	273	-35.0458	0.040021			3	5636746	1.23879e-11	0.498168	273	-61.4624	0.0058795
18	1_29845249	1	29845249	2.86904e-26	0.498168	273	-96.4733	0	1	3_16115264	3	16115264	1.14812e-16	0.025641	273	116.03	0.043851
19	1_29848512	1	29848512	1.63198e-14	0.003663	273	-31.4887	1.0432e-05	2	3_16181793	3	16181793	1.14812e-16	0.0238095	273	8.16582	0.0163799
20	1_29857084	1	29857084	2.4e-08	0.498168	273	-40.6081	4.01488e-10	3	3_18170906	3	18170906	1.14812e-16	0.498168	273	-1503.07	0.000155844
21	1_36724701	1	36724701	4.2796e-103	0.498168	273	-8.32973	0.0380781	4	3_18170913	3	18170913	6.22595e-10	0.5	273	-41.4815	0.00184714
22	1_37078596	1	37078596	6.58021e-10	0.5	273	-18.2222	5.71545e-05	5	3_25885767	3	25885767	1.14812e-16	0.47619	273	35.8733	0.0837282
23	1_37078606	1	37078606	6.58021e-10	0.5	273	-18.2222	0.000270857	6	3_25889265	3	25889265	1.14812e-16	0.0238095	273	703.292	0.00213038
24	1_37121121	1	37121121	3.70336e-22	0.498168	273	-71.4389	0.333444	7	3_25890824	3	25890824	1.14812e-16	0.0238095	273	703.292	0.0764663
25	1_37122468	1	37122468	1.30745e-14	0.498168	273	-56.4119	0.00207416	8	3_28994946	3	28994946	1.14812e-16	0.025641	273	116.03	0.00253086
26	1_37122670	1	37122670	9.929e-32	0.498168	273	-95.2662	6.71266e-07	9	3_28996624	3	28996624	1.23879e-11	0.003663	273	-30.7312	1.4441e-05
27	1_37425061	1	37425061	1.88683e-17	0.003663	273	-44.1858	0.000132993	10	3_39865787	3	39865787	1.14812e-16	0.0512821	273	58.0149	0.00237319
28	1_40742060	1	40742060	2.8442e-14	0.0604396	273	-21.0051	0	11	4_2035604	4	2035604	1.14812e-16	0.498168	273	-1503.07	0.698457
29	1_40890452	1	40890452	1.5173e-13	0.498168	273	-54.5499	0.000103936	12	4_17081985	4	17081985	1.14812e-14	0.498168	273	-120.578	0.00647662
30	1_41131621	1	41131621	7.75936e-08	0.0787546	273	-5.07613	0.0102182	13	4_35758870	4	35758870	1.14812e-16	0.157509	273	-5.21518	0.673318
31	1_46279986	1	46279986	2.92123e-10	0.498168	273	-48.8449	2.04519e-05	14	4_36335766	4	36335766	1.14812e-14	0.498168	273	-120.578	0
32	2_4515508	2	4515508	1.18051e-08	0.5	273	-32.1958	2.95902e-05	15	5_711851	5	711851	1.14812e-16	0.498168	273	-3.75604	0.00681593
33	2_4515518	2	4515518	3.02285e-09	0.498168	273	-47.0773	8.91487e-06	16	5_711853	5	711853	1.14812e-16	0.498168	273	33.9231	0.0168533
34	2_5803042	2	5803042	4.2796e-103	0.0860806	273	0.370713	1.73448e-07	17	5_1688399	5	1688399	1.14812e-16	0.496337	273	-3.22803	0.111488
35	2_6618177	2	6618177	9.14131e-16	0.498168	273	-64.8683	0.000167125	18	5_1688404	5	1688404	1.14812e-16	0.496337	273	34.4649	0.210407
36	2_6643125	2	6643125	1.99232e-19	0.498168	273	-72.489	0.00426143	19	5_3503930	5	3503930	1.23879e-11	0.498168	273	-61.4624	0.000974502
37	2_10778787	2	10778787	8.12061e-08	0.498168	273	-20.715	0.000145152	20	5_3590591	5	3590591	1.14812e-16	0.029304	273	597.56	0.000465969
38	2_10778789	2	10778789	8.12061e-08	0.498168	273	-20.715	0	21	5_4156472	5	4156472	7.81973e-08	0.032967	273	-39.2862	0.700749
39	2_10778986	2	10778986	1.35112e-18	0.5	273	-48.7393	0.000181768	22	5_8999347	5	8999347	1.14812e-16	0.0512821	273	58.0149	1.30268e-05
40	2_10806240	2	10806240	4.69907e-19	0.498168	273	-71.5007	0.00859107	23	5_10362633	5	10362633	1.14812e-16	0.483516	273	-7.92951	0.956698
41	2_10806307	2	10806307	1.63198e-14	0.498168	273	-62.9774	5.57056e-05	24	5_10672825	5	10672825	1.14812e-16	0.498168	273	-1503.07	1.17308
42	2_10806312	2	10806312	1.63198e-14	0.498168	273	-62.9774	0.000203317	25	5_15877053	5	15877053	1.14812e-16	0.498168	273	-1503.07	0
43	2_10806320	2	10806320	1.63198e-14	0.498168	273	-62.9774	0.00020451	26	5_15877056	5	15877056	1.14812e-16	0.498168	273	-1503.07	0.886772
44	2_12937693	2	12937693	5.16427e-08	0.498168	273	-43.0714	1.7999e-05	27	5_15877077	5	15877077	1.14812e-16	0.498168	273	-1503.07	0.918177
45	2_12941803	2	12941803	4.34982e-08	0.492674	273	-16.2938	17.9209	28	5_21292620	5	21292620	1.14812e-16	0.025641	273	116.03	0.00804465
46	2_19016165	2	19016165	1.75959e-14	0.498168	273	-80.1065	0.000126002	29	5_23335276	5	23335276	1.14812e-16	0.025641	273	116.03	0.00582446
47	2_19016194	2	19016194	1.75959e-14	0.498168	273	-80.1065	6.33421e-06	30	6_1547764	6	1547764	1.14812e-14	0.498168	273	-120.578	0.00166572
48	2_19016204	2	19016204	1.75959e-14	0.498168	273	-80.1065	0.00151446	31	6_1547784	6	1547784	1.14812e-14	0.498168	273	-120.578	0.000286032
49	2_19016206	2	19016206	1.75959e-14	0.498168	273	-80.1065	5.85133e-05	32	6_3249867	6	3249867	1.23879e-11	0.003663	273	-30.7312	0.0277717
50	2_19016276	2	19016276	1.88683e-17	0.003663	273	-44.1858	6.14571e-08	33	6_3249868	6	3249868	1.23879e-11	0.498168	273	-61.4624	0.000826773
51	2_23214719	2	23214719	4.2796e-103	0.0604396	273	-3.73298	0.140016	34	6_17004488	6	17004488	1.14812e-16	0.498168	273	-1503.07	5.71414e-07
52	2_28044509	2	28044509	4.2796e-103	0.271062	273	3.77717	0.0505958	35	6_23041209	6	23041209	1.14812e-16	0.025641	273	116.03	0.00906469
53	2_28252574	2	28252574	1.88683e-17	0.003663	273	-44.1858	0.000247283	36	6_23041582	6	23041582	1.14812e-16	0.025641	273	116.03	0.00682651
54	2_29241002	2	29241002	2.18554e-54	0.498168	273	-258.416	0.00985333	37	6_28444404	6	28444404	1.14812e-16	0.494505	273	-7.95143	0.693549
55	2_29241003	2	29241003	2.18554e-54	0.003663	273	-129.208	0.0934019	38	6_33340746	6	33340746	1.23879e-11	0.498168	273	-61.4624	0.000951808
56	2_29983017	2	29983017	8.19439e-12	0.032967	273	-29.1985	3.33194e-05	39	6_33340775	6	33340775	1.14812e-16	0.003663	273	-751.536	0.0216229
57	2_34026841	2	34026841	4.79716e-23	0.498168	273	-88.2396	0.000111644	40	6_34986573	6	34986573	1.14812e-16	0.498168	273	-1503.07	0.0013259
58	2_34026875	2	34026875	4.79716e-23	0.498168	273	-88.2396	3.95746e-06	41	6_37981480	6	37981480	1.14812e-16	0.498168	273	-14.2418	3.91612
59	2_34503266	2	34503266	9.929e-32	0.498168	273	-95.2662	0.000715382	42	6_42172883	6	42172883	1.14812e-16	0.498168	273	-1503.07	0.0314541
60	2_34536551	2	34536551	2.18554e-54	0.498168	273	-258.416	6.06923e-10	43	6_46391359	6	46391359	1.14812e-16	0.498168	273	-8.89582	0.00547194
61	2_35303295	2	35303295	4.2796e-103	0.498168	273	15.6894	1.46302	44	6_46391361	6	46391361	1.14812e-16	0.498168	273	34.1181	0.653184
62	2_35303671	2	35303671	2.4e-08	0.498168	273	-40.6081	4.99972e-05	45	6_48280603	6	48280603	1.14812e-16	0.166667	273	1.94263	0.210088
63	2_35878088	2	35878088	6.98652e-22	0.5	273	-53.5706	0.0809004	46	6_53971283	6	53971283	7.78845e-12	0.498168	273	-54.9807	1.61541
64	3_1533560	3	1533560	4.20188e-26	0.498168	273	-98.3073	28.9393	47	6_56304474	6	56304474	1.14812e-16	0.498168	273	33.9231	0.00163325
65	3_4689098	3	4689098	3.02285e-09	0.498168	273	-47.0773	0.001486	48	6_56304475	6	56304475	1.14812e-16	0.498168	273	33.9231	0
66	3_4966928	3	4966928	5.16427e-08	0.498168	273	-43.0714	3.47519e-05	49	6_56503683	6	56503683	1.23879e-11	0.498168	273	-61.4624	0.00072116
67	3_4976598	3	4976598	5.16427e-08	0.498168	273	-43.0714	6.83297e-12	50	6_56503687	6	56503687	1.23879e-11	0.498168	273	-61.4624	0.0181087
68	3_4976629	3	4976629	5.16427e-08	0.498168	273	-43.0714	3.3402e-05	51	7_18587603	7	18587603	1.14812e-16	0.498168	273	33.4862	0.00829188
69	3_5636746	3	5636746	2.4e-08	0.498168	273	-40.6081	6.30267e-06	52	7_18587607	7	18587607	1.14812e-16	0.498168	273	33.4862	0.000761248
70	3_9542240	3	9542240	2.17825e-10	0.00549451	273	-36.9942	6.14409e-06	53	7_24683129	7	24683129	1.14812e-16	0.0824176	273	-3.7995	0.252281
71	3_13147461	3	13147461	1.99232e-19	0.498168	273	-72.489	5.27853e-05	54	7_26169805	7	26169805	3.44739e-09	0.0384615	273	-20.1416	0.0999474
72	3_13956503	3	13956503	3.05845e-08	0.0787546	273	-5.40025	0.0648469	55	7_32613989	7	32613989	1.23879e-11	0.498168	273	-61.4624	0.00116367
73	3_15072316	3	15072316	2.6024e-14	0.5	273	-44.1714	5.6782e-06	56	7_32613990	7	32613990	1.23879e-11	0.498168	273	-61.4624	1.54562e-05
74	3_16181793	3	16181793	4.2796e-103	0.0238095	273	6.40877	3.52328e-05	57	7_32613994	7	32613994	1.23879e-11	0.498168	273	-61.4624	0.0141181
75	3_16190693	3	16190693	2.33566e-16	0.494505	273	-47.3921	1.57622e-05	58	7_32614002	7	32614002	1.23879e-11	0.498168	273	-61.4624	0.0324687
76	3_16190727	3	16190727	1.88683e-17	0.498168	273	-88.3715	5.12267e-05	59	7_42473756	7	42473756	1.14812e-16	0.025641	273	116.03	0.000169312
77	3_17039333	3	17039333	1.99232e-19	0.498168	273	-72.489	0.000144753	60	7_45149648	7	45149648	1.14812e-16	0.498168	273	-1503.07	0.61324
78	3_18156193	3	18156193	1.40423e-26	0.498168	273	-91.5667	1.05772e-09	61	7_48393516	7	48393516	1.14812e-16	0.025641	273	116.03	0
79	3_18170906	3	18170906	4.2796e-101	0.498168	273	-165.739	0.00383199	62	8_8074306	8	8074306	1.14812e-16	0.498168	273	34.0833	0
80	3_21635661	3	21635661	1.99232e-19	0.003663	273	-36.2445	0.000395764	63	8_9974279	8	9974279	1.23879e-11	0.498168	273	-61.4624	0.00705736
81	3_21635673	3	21635673	1.99232e-19	0.498168	273	-72.489	3.77526e-05	64	8_10376672	8	10376672	1.14812e-16	0.498168	273	-1503.07	1.66203
82	3_21635675	3	21635675	1.99232e-19	0.498168	273	-72.489	0.00570353	65	8_10381502	8	10381502	1.14812e-16	0.498168	273	33.4862	0.00514901
83	3_23010887	3	23010887	8.96746e-27	0.032967	273	-42.6903	9.83925e-06	66	8_10887378	8	10887378	8.46788e-09	0.498168	273	-45.6146	1.25233
84	3_25885767	3	25885767	4.2796e-103	0.47619	273	40.2485	1.07663e-05
85	3_25888226	3	25888226	1.99232e-19	0.498168	273	-72.489	3.20617e-05
86	3_25889265	3	25889265	4.2796e-103	0.0238095	273	676.732	2.56329e-05
87	3_25889398	3	25889398	3.02285e-09	0.498168	273	-47.0773	0.00154265
88	3_25890824	3	25890824	4.2796e-103	0.0238095	273	676.732	0.000395568
89	3_25992352	3	25992352	4.56619e-10	0.5	273	-44.3457	4.1122e-05
90	3_28995492	3	28995492	1.75959e-14	0.498168	273	-80.1065	3.50479e-05
91	3_28996624	3	28996624	2.4e-08	0.003663	273	-20.304	8.62315e-06
92	3_36977205	3	36977205	4.2796e-103	0.0787546	273	1.81267	0.0391267
93	4_2035604	4	2035604	4.2796e-101	0.498168	273	-165.739	0.00153789
94	4_7638100	4	7638100	5.16427e-08	0.498168	273	-43.0714	0.000189349
95	4_9809470	4	9809470	4.26274e-08	0.0787546	273	-7.85063	0.109597
96	4_17081985	4	17081985	3.45704e-25	0.498168	273	-131.6	0.00149695
97	4_22135118	4	22135118	1.19174e-08	0.5	273	-26.9631	0.00010027
98	4_24427551	4	24427551	3.70336e-22	0.498168	273	-71.4389	0.672731
99	4_27948296	4	27948296	4.69498e-10	0.498168	273	-53.9669	0.000124051
100	4_27948300	4	27948300	4.69498e-10	0.498168	273	-53.9669	0.000326893
101	4_34790762	4	34790762	4.2796e-103	0.17033	273	-2.99896	0.0416545
102	4_35646673	4	35646673	1.08033e-10	0.0695971	273	-10.7657	0.00241088
103	4_35646674	4	35646674	1.08033e-10	0.0695971	273	-10.7657	0.0135409
104	4_36335766	4	36335766	3.45704e-25	0.498168	273	-131.6	0.000765184
105	4_42119194	4	42119194	6.18814e-11	0.5	273	-31.8647	4.50991e-05
106	4_42119215	4	42119215	1.99232e-19	0.498168	273	-72.489	0.000541384
107	4_42120377	4	42120377	1.75959e-14	0.498168	273	-80.1065	3.30212e-05
108	4_42931400	4	42931400	3.02285e-09	0.498168	273	-47.0773	2.36827e-05
109	4_47545648	4	47545648	4.2796e-103	0.0695971	273	2.60099	0.00571104
110	5_711446	5	711446	1.77125e-10	0.5	273	-31.5845	0
111	5_3503930	5	3503930	2.4e-08	0.498168	273	-40.6081	6.7411e-05
112	5_3865536	5	3865536	5.16427e-08	0.498168	273	-43.0714	0.000347968
113	5_4155494	5	4155494	2.92123e-10	0.498168	273	-48.8449	0.0044633
114	5_4156472	5	4156472	4.2796e-103	0.032967	273	-240.998	0.082915
115	5_6906629	5	6906629	2.81965e-27	0.5	273	-65.3853	0.000112994
116	5_6906636	5	6906636	2.81965e-27	0.5	273	-65.3853	0
117	5_6906930	5	6906930	2.16376e-09	0.003663	273	-21.2125	0.000127432
118	5_6907524	5	6907524	2.92123e-10	0.498168	273	-48.8449	0.00114344
119	5_6908242	5	6908242	3.45653e-11	0.498168	273	-27.0532	4.39721e-06
120	5_8413204	5	8413204	2.92123e-10	0.498168	273	-48.8449	0.00121279
121	5_9440348	5	9440348	4.2796e-103	0.150183	273	3.43917	0.0439351
122	5_10362633	5	10362633	4.2796e-103	0.483516	273	-6.88848	0.356488
123	5_10672102	5	10672102	8.84909e-12	0.498168	273	-48.1634	0.00281253
124	5_10672108	5	10672108	8.84909e-12	0.498168	273	-48.1634	3.47397e-05
125	5_10672825	5	10672825	4.2796e-101	0.498168	273	-165.739	0.000580493
126	5_10674546	5	10674546	4.2796e-103	0.496337	273	-5.58564	0.00275932
127	5_11727587	5	11727587	2.16376e-09	0.003663	273	-21.2125	1.93524e-05
128	5_12260189	5	12260189	5.09661e-08	0.5	273	-26.7279	0.130376
129	5_12260476	5	12260476	3.71891e-08	0.498168	273	-18.2909	0.338035
130	5_15877053	5	15877053	4.2796e-101	0.498168	273	-165.739	0.000203965
131	5_15877056	5	15877056	4.2796e-101	0.498168	273	-165.739	0.000147305
132	5_15877077	5	15877077	4.2796e-101	0.498168	273	-165.739	0.000505717
133	5_17862674	5	17862674	1.99232e-19	0.498168	273	-72.489	0.000593279
134	5_17876433	5	17876433	5.98187e-09	0.494505	273	-28.9721	0.144317
135	5_19576538	5	19576538	1.88683e-17	0.498168	273	-88.3715	1.48456e-05
136	5_19576888	5	19576888	1.99232e-19	0.498168	273	-72.489	3.74472e-05
137	5_35572915	5	35572915	1.75959e-14	0.003663	273	-40.0533	0
138	5_43367091	5	43367091	3.02285e-09	0.498168	273	-47.0773	0.00135163
139	5_43481098	5	43481098	1.5173e-13	0.498168	273	-54.5499	0.0708809
140	6_1492142	6	1492142	1.76659e-12	0.003663	273	-27.8769	0.000767618
141	6_1547764	6	1547764	3.45704e-25	0.498168	273	-131.6	0.000124865
142	6_1547784	6	1547784	3.45704e-25	0.498168	273	-131.6	0.000168378
143	6_3249867	6	3249867	2.4e-08	0.003663	273	-20.304	0.000157501
144	6_3249868	6	3249868	2.4e-08	0.498168	273	-40.6081	2.55025e-05
145	6_3348893	6	3348893	1.30745e-14	0.498168	273	-56.4119	0.00474314
146	6_3393562	6	3393562	1.37703e-08	0.5	273	-30.1887	4.67725e-07
147	6_15731294	6	15731294	5.16427e-08	0.498168	273	-43.0714	0.000117518
148	6_16019517	6	16019517	1.30745e-14	0.003663	273	-28.206	0.0292224
149	6_16019685	6	16019685	1.99232e-19	0.498168	273	-72.489	4.64442e-07
150	6_17004488	6	17004488	4.2796e-101	0.498168	273	-165.739	8.33308e-06
151	6_23039459	6	23039459	1.88683e-17	0.498168	273	-88.3715	6.63916e-06
152	6_28334613	6	28334613	1.88683e-17	0.498168	273	-88.3715	0.000268616
153	6_28444404	6	28444404	4.2796e-103	0.494505	273	-8.32238	0.252903
154	6_32372821	6	32372821	1.99232e-19	0.498168	273	-72.489	0.000553428
155	6_32520026	6	32520026	1.08207e-09	0.498168	273	-55.3653	0.17585
156	6_32520244	6	32520244	4.79716e-23	0.498168	273	-88.2396	0.00282678
157	6_33228598	6	33228598	4.69907e-19	0.498168	273	-71.5007	0.00548227
158	6_33240416	6	33240416	1.99232e-19	0.003663	273	-36.2445	0.00225041
159	6_33295985	6	33295985	1.30745e-14	0.498168	273	-56.4119	0.15655
160	6_33340746	6	33340746	2.4e-08	0.498168	273	-40.6081	0.000512233
161	6_33340775	6	33340775	4.2796e-101	0.003663	273	-82.8696	0.00270305
162	6_33340878	6	33340878	1.31582e-54	0.498168	273	-158.9	1.28168e-07
163	6_34986573	6	34986573	4.2796e-101	0.498168	273	-165.739	0
164	6_37975984	6	37975984	7.78827e-08	0.498168	273	-41.4996	1.96639e-05
165	6_37981699	6	37981699	1.70571e-08	0.5	273	-26.5181	0.000204684
166	6_39049418	6	39049418	9.14131e-16	0.498168	273	-64.8683	3.82734e-11
167	6_41118912	6	41118912	1.99232e-19	0.498168	273	-72.489	0.000270861
168	6_42172883	6	42172883	4.2796e-101	0.498168	273	-165.739	0.000837096
169	6_48262122	6	48262122	3.02285e-09	0.498168	273	-47.0773	0.000347221
170	6_50791651	6	50791651	1.31582e-54	0.498168	273	-158.9	0.000276442
171	6_50797480	6	50797480	1.63198e-14	0.498168	273	-62.9774	2.88104e-06
172	6_50797481	6	50797481	1.63198e-14	0.498168	273	-62.9774	0.000156222
173	6_53312868	6	53312868	1.99232e-19	0.498168	273	-72.489	0.016455
174	6_54052846	6	54052846	1.88683e-17	0.498168	273	-88.3715	0.000526828
175	6_54069833	6	54069833	4.69498e-10	0.498168	273	-53.9669	2.21621e-05
176	6_56503683	6	56503683	2.4e-08	0.498168	273	-40.6081	5.6731e-06
177	6_56503687	6	56503687	2.4e-08	0.498168	273	-40.6081	7.03131e-05
178	6_56505248	6	56505248	1.5173e-13	0.498168	273	-54.5499	2.55989e-05
179	6_56505253	6	56505253	1.5173e-13	0.498168	273	-54.5499	0.00519343
180	6_56507132	6	56507132	2.92123e-10	0.498168	273	-48.8449	1.88181e-07
181	6_57608217	6	57608217	4.2796e-103	0.494505	273	-2.32881	1.85572e-05
182	7_909959	7	909959	4.15487e-10	0.5	273	-26.5249	0
183	7_13110840	7	13110840	4.79716e-23	0.498168	273	-88.2396	0.000823155
184	7_13140949	7	13140949	4.2796e-103	0.498168	273	-11.9613	0.220971
185	7_13141127	7	13141127	2.38008e-08	0.494505	273	-21.5647	0.000709674
186	7_14106382	7	14106382	4.67171e-10	0.5	273	-28.7534	0.956323
187	7_17998595	7	17998595	4.79716e-23	0.498168	273	-88.2396	0.000909175
188	7_18587603	7	18587603	4.2796e-103	0.498168	273	39.3718	0.0359368
189	7_18587607	7	18587607	4.2796e-103	0.498168	273	39.3718	0.0158924
190	7_19977253	7	19977253	4.79716e-23	0.498168	273	-88.2396	0.00173993
191	7_24683129	7	24683129	4.2796e-103	0.0824176	273	-3.08083	0.0661225
192	7_27962005	7	27962005	1.98708e-14	0.5	273	-37.6948	3.71938e-06
193	7_30666249	7	30666249	1.30745e-14	0.498168	273	-56.4119	0.00597609
194	7_32613989	7	32613989	2.4e-08	0.498168	273	-40.6081	3.45215e-05
195	7_32613990	7	32613990	2.4e-08	0.498168	273	-40.6081	5.76135e-06
196	7_32613994	7	32613994	2.4e-08	0.498168	273	-40.6081	0.000646564
197	7_32614002	7	32614002	2.4e-08	0.498168	273	-40.6081	0.00145236
198	7_37511761	7	37511761	4.79716e-23	0.498168	273	-88.2396	1.71131e-05
199	7_40986331	7	40986331	2.16376e-09	0.498168	273	-42.425	5.85593e-06
200	7_40986365	7	40986365	1.88683e-17	0.498168	273	-88.3715	0.000113609
201	7_40986424	7	40986424	4.88669e-09	0.5	273	-27.5748	0.000178098
202	7_42475571	7	42475571	3.71553e-08	0.496337	273	-25.1904	0.000861297
203	7_43343692	7	43343692	1.99232e-19	0.498168	273	-72.489	1.02065e-06
204	7_45149648	7	45149648	4.2796e-101	0.498168	273	-165.739	0.000445314
205	8_17961	8	17961	1.30745e-14	0.498168	273	-56.4119	5.33561e-05
206	8_758796	8	758796	4.2796e-103	0.0879121	273	1.56768	0.0948547
207	8_6527744	8	6527744	1.79723e-22	0.00549451	273	-39.0904	3.1552e-07
208	8_7953455	8	7953455	3.02285e-09	0.498168	273	-47.0773	3.18043e-05
209	8_7955493	8	7955493	1.76659e-12	0.498168	273	-55.7537	0.000198985
210	8_9974279	8	9974279	2.4e-08	0.498168	273	-40.6081	8.94957e-05
211	8_10376672	8	10376672	4.2796e-101	0.498168	273	-165.739	0.00103278
212	8_10381502	8	10381502	4.2796e-103	0.498168	273	39.3718	0.0112524
213	8_10590208	8	10590208	1.31582e-54	0.498168	273	-158.9	0.00223766
214	8_15290938	8	15290938	9.14131e-16	0.498168	273	-64.8683	0.000620938
215	8_15290948	8	15290948	4.2796e-103	0.5	273	-329.392	0
216	8_15292666	8	15292666	7.99014e-11	0.494505	273	-27.3686	1.09254e-06

## Sheet: Supplementary Table-7
	Supplementary Table 7 : List of the MTAs identified for test weight in the association panel
	ModeL-Blink
	SNP	Chromosome	Position	P.value	maf	nobs	effect	PVE(%)
	1_5179233	1	5179233	3.56504e-09	0.0604396	273	-17.062	3.12026e-09
	1_7591130	1	7591130	1.99232e-19	0.498168	273	-72.489	0.00493697
	1_7591133	1	7591133	1.99232e-19	0.498168	273	-72.489	0.00292323
	1_7591201	1	7591201	1.99232e-19	0.498168	273	-72.489	0.000975246
	1_7591206	1	7591206	1.99232e-19	0.498168	273	-72.489	0.000234733
	1_19249423	1	19249423	8.84909e-12	0.498168	273	-48.1634	0.000212887
	1_19249432	1	19249432	8.84909e-12	0.498168	273	-48.1634	2.25693e-08
	1_19309996	1	19309996	2.41038e-10	0.498168	273	-34.6404	4.46094e-07
	1_21570399	1	21570399	1.99232e-19	0.498168	273	-72.489	6.78091e-05
	1_22776630	1	22776630	4.06128e-16	0.5	273	-68.2302	5.10836e-05
	1_22776631	1	22776631	4.06128e-16	0.5	273	-68.2302	1.03588e-08
	1_24403808	1	24403808	4.2796e-103	0.236264	273	-2.55546	0.0324747
	1_28911004	1	28911004	1.36293e-33	0.5	273	-109.582	0.000516526
	1_28929809	1	28929809	1.9903e-09	0.5	273	-31.3647	0.000282227
	1_29636688	1	29636688	2.11162e-08	0.498168	273	-46.2666	4.64214e-06
	1_29824861	1	29824861	2.4e-08	0.003663	273	-20.304	4.3594e-05
	1_29842772	1	29842772	2.50581e-10	0.5	273	-35.0458	0.040021
	1_29845249	1	29845249	2.86904e-26	0.498168	273	-96.4733	0
	1_29848512	1	29848512	1.63198e-14	0.003663	273	-31.4887	1.0432e-05
	1_29857084	1	29857084	2.4e-08	0.498168	273	-40.6081	4.01488e-10
	1_36724701	1	36724701	4.2796e-103	0.498168	273	-8.32973	0.0380781
	1_37078596	1	37078596	6.58021e-10	0.5	273	-18.2222	5.71545e-05
	1_37078606	1	37078606	6.58021e-10	0.5	273	-18.2222	0.000270857
	1_37121121	1	37121121	3.70336e-22	0.498168	273	-71.4389	0.333444
	1_37122468	1	37122468	1.30745e-14	0.498168	273	-56.4119	0.00207416
	1_37122670	1	37122670	9.929e-32	0.498168	273	-95.2662	6.71266e-07
	1_37425061	1	37425061	1.88683e-17	0.003663	273	-44.1858	0.000132993
	1_40742060	1	40742060	2.8442e-14	0.0604396	273	-21.0051	0
	1_40890452	1	40890452	1.5173e-13	0.498168	273	-54.5499	0.000103936
	1_41131621	1	41131621	7.75936e-08	0.0787546	273	-5.07613	0.0102182
	1_46279986	1	46279986	2.92123e-10	0.498168	273	-48.8449	2.04519e-05
	2_4515508	2	4515508	1.18051e-08	0.5	273	-32.1958	2.95902e-05
	2_4515518	2	4515518	3.02285e-09	0.498168	273	-47.0773	8.91487e-06
	2_5803042	2	5803042	4.2796e-103	0.0860806	273	0.370713	1.73448e-07
	2_6618177	2	6618177	9.14131e-16	0.498168	273	-64.8683	0.000167125
	2_6643125	2	6643125	1.99232e-19	0.498168	273	-72.489	0.00426143
	2_10778787	2	10778787	8.12061e-08	0.498168	273	-20.715	0.000145152
	2_10778789	2	10778789	8.12061e-08	0.498168	273	-20.715	0
	2_10778986	2	10778986	1.35112e-18	0.5	273	-48.7393	0.000181768
	2_10806240	2	10806240	4.69907e-19	0.498168	273	-71.5007	0.00859107
	2_10806307	2	10806307	1.63198e-14	0.498168	273	-62.9774	5.57056e-05
	2_10806312	2	10806312	1.63198e-14	0.498168	273	-62.9774	0.000203317
	2_10806320	2	10806320	1.63198e-14	0.498168	273	-62.9774	0.00020451
	2_12937693	2	12937693	5.16427e-08	0.498168	273	-43.0714	1.7999e-05
	2_12941803	2	12941803	4.34982e-08	0.492674	273	-16.2938	17.9209
	2_19016165	2	19016165	1.75959e-14	0.498168	273	-80.1065	0.000126002
	2_19016194	2	19016194	1.75959e-14	0.498168	273	-80.1065	6.33421e-06
	2_19016204	2	19016204	1.75959e-14	0.498168	273	-80.1065	0.00151446
	2_19016206	2	19016206	1.75959e-14	0.498168	273	-80.1065	5.85133e-05
	2_19016276	2	19016276	1.88683e-17	0.003663	273	-44.1858	6.14571e-08
	2_23214719	2	23214719	4.2796e-103	0.0604396	273	-3.73298	0.140016
	2_28044509	2	28044509	4.2796e-103	0.271062	273	3.77717	0.0505958
	2_28252574	2	28252574	1.88683e-17	0.003663	273	-44.1858	0.000247283
	2_29241002	2	29241002	2.18554e-54	0.498168	273	-258.416	0.00985333
	2_29241003	2	29241003	2.18554e-54	0.003663	273	-129.208	0.0934019
	2_29983017	2	29983017	8.19439e-12	0.032967	273	-29.1985	3.33194e-05
	2_34026841	2	34026841	4.79716e-23	0.498168	273	-88.2396	0.000111644
	2_34026875	2	34026875	4.79716e-23	0.498168	273	-88.2396	3.95746e-06
	2_34503266	2	34503266	9.929e-32	0.498168	273	-95.2662	0.000715382
	2_34536551	2	34536551	2.18554e-54	0.498168	273	-258.416	6.06923e-10
	2_35303295	2	35303295	4.2796e-103	0.498168	273	15.6894	1.46302
	2_35303671	2	35303671	2.4e-08	0.498168	273	-40.6081	4.99972e-05
	2_35878088	2	35878088	6.98652e-22	0.5	273	-53.5706	0.0809004
	3_1533560	3	1533560	4.20188e-26	0.498168	273	-98.3073	28.9393
	3_4689098	3	4689098	3.02285e-09	0.498168	273	-47.0773	0.001486
	3_4966928	3	4966928	5.16427e-08	0.498168	273	-43.0714	3.47519e-05
	3_4976598	3	4976598	5.16427e-08	0.498168	273	-43.0714	6.83297e-12
	3_4976629	3	4976629	5.16427e-08	0.498168	273	-43.0714	3.3402e-05
	3_5636746	3	5636746	2.4e-08	0.498168	273	-40.6081	6.30267e-06
	3_9542240	3	9542240	2.17825e-10	0.00549451	273	-36.9942	6.14409e-06
	3_13147461	3	13147461	1.99232e-19	0.498168	273	-72.489	5.27853e-05
	3_13956503	3	13956503	3.05845e-08	0.0787546	273	-5.40025	0.0648469
	3_15072316	3	15072316	2.6024e-14	0.5	273	-44.1714	5.6782e-06
	3_16181793	3	16181793	4.2796e-103	0.0238095	273	6.40877	3.52328e-05
	3_16190693	3	16190693	2.33566e-16	0.494505	273	-47.3921	1.57622e-05
	3_16190727	3	16190727	1.88683e-17	0.498168	273	-88.3715	5.12267e-05
	3_17039333	3	17039333	1.99232e-19	0.498168	273	-72.489	0.000144753
	3_18156193	3	18156193	1.40423e-26	0.498168	273	-91.5667	1.05772e-09
	3_18170906	3	18170906	4.2796e-101	0.498168	273	-165.739	0.00383199
	3_21635661	3	21635661	1.99232e-19	0.003663	273	-36.2445	0.000395764
	3_21635673	3	21635673	1.99232e-19	0.498168	273	-72.489	3.77526e-05
	3_21635675	3	21635675	1.99232e-19	0.498168	273	-72.489	0.00570353
	3_23010887	3	23010887	8.96746e-27	0.032967	273	-42.6903	9.83925e-06
	3_25885767	3	25885767	4.2796e-103	0.47619	273	40.2485	1.07663e-05
	3_25888226	3	25888226	1.99232e-19	0.498168	273	-72.489	3.20617e-05
	3_25889265	3	25889265	4.2796e-103	0.0238095	273	676.732	2.56329e-05
	3_25889398	3	25889398	3.02285e-09	0.498168	273	-47.0773	0.00154265
	3_25890824	3	25890824	4.2796e-103	0.0238095	273	676.732	0.000395568
	3_25992352	3	25992352	4.56619e-10	0.5	273	-44.3457	4.1122e-05
	3_28995492	3	28995492	1.75959e-14	0.498168	273	-80.1065	3.50479e-05
	3_28996624	3	28996624	2.4e-08	0.003663	273	-20.304	8.62315e-06
	3_36977205	3	36977205	4.2796e-103	0.0787546	273	1.81267	0.0391267
	4_2035604	4	2035604	4.2796e-101	0.498168	273	-165.739	0.00153789
	4_7638100	4	7638100	5.16427e-08	0.498168	273	-43.0714	0.000189349
	4_9809470	4	9809470	4.26274e-08	0.0787546	273	-7.85063	0.109597
	4_17081985	4	17081985	3.45704e-25	0.498168	273	-131.6	0.00149695
	4_22135118	4	22135118	1.19174e-08	0.5	273	-26.9631	0.00010027
	4_24427551	4	24427551	3.70336e-22	0.498168	273	-71.4389	0.672731
	4_27948296	4	27948296	4.69498e-10	0.498168	273	-53.9669	0.000124051
	4_27948300	4	27948300	4.69498e-10	0.498168	273	-53.9669	0.000326893
	4_34790762	4	34790762	4.2796e-103	0.17033	273	-2.99896	0.0416545
	4_35646673	4	35646673	1.08033e-10	0.0695971	273	-10.7657	0.00241088
	4_35646674	4	35646674	1.08033e-10	0.0695971	273	-10.7657	0.0135409
	4_36335766	4	36335766	3.45704e-25	0.498168	273	-131.6	0.000765184
	4_42119194	4	42119194	6.18814e-11	0.5	273	-31.8647	4.50991e-05
	4_42119215	4	42119215	1.99232e-19	0.498168	273	-72.489	0.000541384
	4_42120377	4	42120377	1.75959e-14	0.498168	273	-80.1065	3.30212e-05
	4_42931400	4	42931400	3.02285e-09	0.498168	273	-47.0773	2.36827e-05
	4_47545648	4	47545648	4.2796e-103	0.0695971	273	2.60099	0.00571104
	5_711446	5	711446	1.77125e-10	0.5	273	-31.5845	0
	5_3503930	5	3503930	2.4e-08	0.498168	273	-40.6081	6.7411e-05
	5_3865536	5	3865536	5.16427e-08	0.498168	273	-43.0714	0.000347968
	5_4155494	5	4155494	2.92123e-10	0.498168	273	-48.8449	0.0044633
	5_4156472	5	4156472	4.2796e-103	0.032967	273	-240.998	0.082915
	5_6906629	5	6906629	2.81965e-27	0.5	273	-65.3853	0.000112994
	5_6906636	5	6906636	2.81965e-27	0.5	273	-65.3853	0
	5_6906930	5	6906930	2.16376e-09	0.003663	273	-21.2125	0.000127432
	5_6907524	5	6907524	2.92123e-10	0.498168	273	-48.8449	0.00114344
	5_6908242	5	6908242	3.45653e-11	0.498168	273	-27.0532	4.39721e-06
	5_8413204	5	8413204	2.92123e-10	0.498168	273	-48.8449	0.00121279
	5_9440348	5	9440348	4.2796e-103	0.150183	273	3.43917	0.0439351
	5_10362633	5	10362633	4.2796e-103	0.483516	273	-6.88848	0.356488
	5_10672102	5	10672102	8.84909e-12	0.498168	273	-48.1634	0.00281253
	5_10672108	5	10672108	8.84909e-12	0.498168	273	-48.1634	3.47397e-05
	5_10672825	5	10672825	4.2796e-101	0.498168	273	-165.739	0.000580493
	5_10674546	5	10674546	4.2796e-103	0.496337	273	-5.58564	0.00275932
	5_11727587	5	11727587	2.16376e-09	0.003663	273	-21.2125	1.93524e-05
	5_12260189	5	12260189	5.09661e-08	0.5	273	-26.7279	0.130376
	5_12260476	5	12260476	3.71891e-08	0.498168	273	-18.2909	0.338035
	5_15877053	5	15877053	4.2796e-101	0.498168	273	-165.739	0.000203965
	5_15877056	5	15877056	4.2796e-101	0.498168	273	-165.739	0.000147305
	5_15877077	5	15877077	4.2796e-101	0.498168	273	-165.739	0.000505717
	5_17862674	5	17862674	1.99232e-19	0.498168	273	-72.489	0.000593279
	5_17876433	5	17876433	5.98187e-09	0.494505	273	-28.9721	0.144317
	5_19576538	5	19576538	1.88683e-17	0.498168	273	-88.3715	1.48456e-05
	5_19576888	5	19576888	1.99232e-19	0.498168	273	-72.489	3.74472e-05
	5_35572915	5	35572915	1.75959e-14	0.003663	273	-40.0533	0
	5_43367091	5	43367091	3.02285e-09	0.498168	273	-47.0773	0.00135163
	5_43481098	5	43481098	1.5173e-13	0.498168	273	-54.5499	0.0708809
	6_1492142	6	1492142	1.76659e-12	0.003663	273	-27.8769	0.000767618
	6_1547764	6	1547764	3.45704e-25	0.498168	273	-131.6	0.000124865
	6_1547784	6	1547784	3.45704e-25	0.498168	273	-131.6	0.000168378
	6_3249867	6	3249867	2.4e-08	0.003663	273	-20.304	0.000157501
	6_3249868	6	3249868	2.4e-08	0.498168	273	-40.6081	2.55025e-05
	6_3348893	6	3348893	1.30745e-14	0.498168	273	-56.4119	0.00474314
	6_3393562	6	3393562	1.37703e-08	0.5	273	-30.1887	4.67725e-07
	6_15731294	6	15731294	5.16427e-08	0.498168	273	-43.0714	0.000117518
	6_16019517	6	16019517	1.30745e-14	0.003663	273	-28.206	0.0292224
	6_16019685	6	16019685	1.99232e-19	0.498168	273	-72.489	4.64442e-07
	6_17004488	6	17004488	4.2796e-101	0.498168	273	-165.739	8.33308e-06
	6_23039459	6	23039459	1.88683e-17	0.498168	273	-88.3715	6.63916e-06
	6_28334613	6	28334613	1.88683e-17	0.498168	273	-88.3715	0.000268616
	6_28444404	6	28444404	4.2796e-103	0.494505	273	-8.32238	0.252903
	6_32372821	6	32372821	1.99232e-19	0.498168	273	-72.489	0.000553428
	6_32520026	6	32520026	1.08207e-09	0.498168	273	-55.3653	0.17585
	6_32520244	6	32520244	4.79716e-23	0.498168	273	-88.2396	0.00282678
	6_33228598	6	33228598	4.69907e-19	0.498168	273	-71.5007	0.00548227
	6_33240416	6	33240416	1.99232e-19	0.003663	273	-36.2445	0.00225041
	6_33295985	6	33295985	1.30745e-14	0.498168	273	-56.4119	0.15655
	6_33340746	6	33340746	2.4e-08	0.498168	273	-40.6081	0.000512233
	6_33340775	6	33340775	4.2796e-101	0.003663	273	-82.8696	0.00270305
	6_33340878	6	33340878	1.31582e-54	0.498168	273	-158.9	1.28168e-07
	6_34986573	6	34986573	4.2796e-101	0.498168	273	-165.739	0
	6_37975984	6	37975984	7.78827e-08	0.498168	273	-41.4996	1.96639e-05
	6_37981699	6	37981699	1.70571e-08	0.5	273	-26.5181	0.000204684
	6_39049418	6	39049418	9.14131e-16	0.498168	273	-64.8683	3.82734e-11
	6_41118912	6	41118912	1.99232e-19	0.498168	273	-72.489	0.000270861
	6_42172883	6	42172883	4.2796e-101	0.498168	273	-165.739	0.000837096
	6_48262122	6	48262122	3.02285e-09	0.498168	273	-47.0773	0.000347221
	6_50791651	6	50791651	1.31582e-54	0.498168	273	-158.9	0.000276442
	6_50797480	6	50797480	1.63198e-14	0.498168	273	-62.9774	2.88104e-06
	6_50797481	6	50797481	1.63198e-14	0.498168	273	-62.9774	0.000156222
	6_53312868	6	53312868	1.99232e-19	0.498168	273	-72.489	0.016455
	6_54052846	6	54052846	1.88683e-17	0.498168	273	-88.3715	0.000526828
	6_54069833	6	54069833	4.69498e-10	0.498168	273	-53.9669	2.21621e-05
	6_56503683	6	56503683	2.4e-08	0.498168	273	-40.6081	5.6731e-06
	6_56503687	6	56503687	2.4e-08	0.498168	273	-40.6081	7.03131e-05
	6_56505248	6	56505248	1.5173e-13	0.498168	273	-54.5499	2.55989e-05
	6_56505253	6	56505253	1.5173e-13	0.498168	273	-54.5499	0.00519343
	6_56507132	6	56507132	2.92123e-10	0.498168	273	-48.8449	1.88181e-07
	6_57608217	6	57608217	4.2796e-103	0.494505	273	-2.32881	1.85572e-05
	7_909959	7	909959	4.15487e-10	0.5	273	-26.5249	0
	7_13110840	7	13110840	4.79716e-23	0.498168	273	-88.2396	0.000823155
	7_13140949	7	13140949	4.2796e-103	0.498168	273	-11.9613	0.220971
	7_13141127	7	13141127	2.38008e-08	0.494505	273	-21.5647	0.000709674
	7_14106382	7	14106382	4.67171e-10	0.5	273	-28.7534	0.956323
	7_17998595	7	17998595	4.79716e-23	0.498168	273	-88.2396	0.000909175
	7_18587603	7	18587603	4.2796e-103	0.498168	273	39.3718	0.0359368
	7_18587607	7	18587607	4.2796e-103	0.498168	273	39.3718	0.0158924
	7_19977253	7	19977253	4.79716e-23	0.498168	273	-88.2396	0.00173993
	7_24683129	7	24683129	4.2796e-103	0.0824176	273	-3.08083	0.0661225
	7_27962005	7	27962005	1.98708e-14	0.5	273	-37.6948	3.71938e-06
	7_30666249	7	30666249	1.30745e-14	0.498168	273	-56.4119	0.00597609
	7_32613989	7	32613989	2.4e-08	0.498168	273	-40.6081	3.45215e-05
	7_32613990	7	32613990	2.4e-08	0.498168	273	-40.6081	5.76135e-06
	7_32613994	7	32613994	2.4e-08	0.498168	273	-40.6081	0.000646564
	7_32614002	7	32614002	2.4e-08	0.498168	273	-40.6081	0.00145236
	7_37511761	7	37511761	4.79716e-23	0.498168	273	-88.2396	1.71131e-05
	7_40986331	7	40986331	2.16376e-09	0.498168	273	-42.425	5.85593e-06
	7_40986365	7	40986365	1.88683e-17	0.498168	273	-88.3715	0.000113609
	7_40986424	7	40986424	4.88669e-09	0.5	273	-27.5748	0.000178098
	7_42475571	7	42475571	3.71553e-08	0.496337	273	-25.1904	0.000861297
	7_43343692	7	43343692	1.99232e-19	0.498168	273	-72.489	1.02065e-06
	7_45149648	7	45149648	4.2796e-101	0.498168	273	-165.739	0.000445314
	8_17961	8	17961	1.30745e-14	0.498168	273	-56.4119	5.33561e-05
	8_758796	8	758796	4.2796e-103	0.0879121	273	1.56768	0.0948547
	8_6527744	8	6527744	1.79723e-22	0.00549451	273	-39.0904	3.1552e-07
	8_7953455	8	7953455	3.02285e-09	0.498168	273	-47.0773	3.18043e-05
	8_7955493	8	7955493	1.76659e-12	0.498168	273	-55.7537	0.000198985
	8_9974279	8	9974279	2.4e-08	0.498168	273	-40.6081	8.94957e-05
	8_10376672	8	10376672	4.2796e-101	0.498168	273	-165.739	0.00103278
	8_10381502	8	10381502	4.2796e-103	0.498168	273	39.3718	0.0112524
	8_10590208	8	10590208	1.31582e-54	0.498168	273	-158.9	0.00223766
	8_15290938	8	15290938	9.14131e-16	0.498168	273	-64.8683	0.000620938
	8_15290948	8	15290948	4.2796e-103	0.5	273	-329.392	0
	8_15292666	8	15292666	7.99014e-11	0.494505	273	-27.3686	1.09254e-06
